# Supplementary material for: The HIV-1 reservoir landscape in persistent elite controllers and transient elite controllers
Source: J Clin Invest. 2024 Feb 20;134(8):e174215. doi: 10.1172/JCI174215 (PMC11014653; doi:10.1172/JCI174215)
Supplement: Supporting data values [file jci-134-174215-s079.xlsx]

## Sheet: Figure 2
ID	Total Provirus (A)	Defective provirus (B)	Intact provirus (C)
PC1	8.377	6.632	1.745
PC2	4.633	0.386	4.247
PC3	1.111	1.111	0.0023
PC4	1.304	1.304	0.0054
PC5	0.267	0.267	0.0033
PC6	0.606	0.606	0.0051
PC7	0.398	0.265	0.133
PC8	0.23	0.23	0.0115
PC9	0.0758	0.0758	0.0037
PC10	11.801	11.801	0.0311
PC11	8.624	8.624	0.01
PC12	0.8955	0.821	0.0746
PC13	0.398	0.398	0.0199
PC14	4.225	2.8169	1.408
PC15	0.7826	0.7826	0.004
PC16	0.123	0.123	0.006
PC17	0.24	0.24	0.012
TC1	3.6559	2.3655	1.29
TC2	1.43266	1.146	0.2865
TC3	6.8627	6.6666	0.196
TC4	0.739	0.369	0.369
TC5	0.885	0.5899	0.295
TC6	1.504	1.504	0.038
TC7	2.963	2.222	0.741
TC8	1.398	1.242	0.155
TC9	0.68	0.51	0.17
TC10	7.512	7.355	0.156
ART1	20.1189	19.8542	0.264723
ART2	21.7879	21.5647	0.222326
ART3	20.5917	16.474	4.11834
ART4	7.62	6.397	1.20316
ART5	37.6227	34.3986	3.2248
ART6	23.9942	16.496	7.49818
ART7	138.812	113.574	25.2385
ART8	18.7624	16.144	2.61801
ART9	78.981	74.8242	4.1569
ART10	11.116	10.688	0.427539
ART11	40.1072	36.765	3.34226
ART12	7.75076	7.493	0.258359
ART13	27.2712	23.076	4.19556
ART14	9.7455	8.8595	0.885955
ART15	29.1477	26.905	2.24213
ART16	89.6707	86.178	3.49366
ART17	43.7497	41.761	1.98862
ART18	6.93309	6.548	0.385171
ART19	7.53351	6.902	0.627793
ART20	67.4575	65.281	2.17605
ART21	71.0344	67.0884	3.94636
ART22	42.7194	41.451	1.26889
ART23	30.5198	30.002	0.517284
ART24	3.2511	2.786	0.464443
ART25	130.594	127.928	2.66518
ART26	39.5272	37.269	2.2587
ART27	0.682623	0.456	0.227541
ART28	1.30759	1.112	0.196138
ART29	40.7153	38.495	2.22083
ART30	188.67	179.079	9.59338
ART31	20.6399	20.116	0.522528
ART32	522.416	448.342	74.0739
ART33	55.423	54.882	0.540713
ART34	136.768	127.335	9.43226
ART35	62.2862	52.303	9.98316
ART36	212.739	210.579	2.15978
ART37	33.6	31.05	2.54535
ART38	19.31	19.222	0.0881592
ART39	6.26	2.55	3.71116
ART40	20.82	20.461	0.359004
ART41	6.6701	5.915	0.755105

## Sheet: Figure 3 
Proportion in Total HIV-1 Proviral Genomes (%) (B)	Internal Inversion	Hypermutation	PMSC	LD	PSI	Intact
PC	2.994	9.581	1.796	77.844	3.593	4.192
TC	0.719	20.144	1.439	62.59	2.158	12.95

## Sheet: Figure 5
ID	Cell-associated HIV RNA (A)	Total HIV DNA (B)	Intact HIV DNA (C)	Defective HIV DNA (D)
PC1	4601.77	8.377	1.745	6.632
PC2	347.22	4.633	4.247	0.386
PC3	213.84	1.111	0.0023	1.111
PC4	0	1.304	0.0054	1.304
PC5	0	0.267	0.0033	0.267
PC6	177.3	0.606	0.005	0.606
PC7	143.14	0.398	0.133	0.265
PC8	120.02	0.23	0.012	0.23
PC9	0	0.0758	0.004	0.076
PC10	121.33	11.801	0.031	11.801
PC11	134.6	8.624	0.01	8.624
PC13	0	0.398	0.02	0.398
PC16	0	0.123	0.006	0.123
PC17	190.48	0.24	0.012	0.24
TC2	187.9	1.43266	0.287	1.146
TC3	573.77	6.8627	0.196	6.6666
TC4	679.41	0.739	0.369	0.369
TC9	377.07	0.68	0.17	0.51
TC10	194.87	7.512	0.156	7.355

## Sheet: Figure 6
ID	Years of follow-up	Defective HIV DNA	Intact HIV DNA
PC3	2009	0.53
	2018	1.5
	2019	0.2
PC4	2017	0.04
	2019	1.54
PC5	2017	0.18
	2018	0.31
PC6	2010	0.53
	2017	0.7
TC10	2008	7.54
	2018	4.69
	2019	8.16	0.2

## Sheet: Figure 7 
ID	Number of bnAb resistance sites per intact provirus (A)		ID	Number of bnAb resistance sites per defective provirus (B)		ID	Number of bnAb sensitivity sites per intact provirus (C)		ID	Number of bnAb sensitivity sites per defective provirus (D)
PC1	67		PC1	68		PC1	129		PC1	118
PC1	68		PC1	68		PC1	129		PC1	120
PC2	64		PC1	67		PC2	133		PC1	118
PC2	60		PC1	65		PC2	135		PC1	109
PC7	66		PC1	71		PC7	128		PC1	120
PC12	69		PC1	66		PC12	136		PC1	128
PC14	69		PC1	248		PC14	127		PC1	448
TC1	90		PC7	63		TC1	109		PC7	143
TC1	89		PC7	63		TC1	109		PC7	143
TC1	91		PC10	60		TC1	109		PC10	144
TC1	90		PC10	61		TC1	109		PC10	144
TC1	88		PC10	61		TC1	111		PC10	145
TC1	88		PC10	63		TC1	112		PC10	120
TC2	70		PC11	71		TC2	123		PC11	121
TC2	70		PC11	70		TC2	123		PC11	119
TC2	70		PC11	71		TC2	123		PC11	120
TC3	63		PC11	73		TC3	139		PC11	125
TC4	70		PC11	71		TC4	130		PC11	121
TC4	66		PC11	71		TC4	128		PC11	121
TC4	66		PC11	75		TC4	129		PC11	119
TC5	65		PC12	63		TC5	125		PC12	143
TC7	71		PC12	65		TC7	125		PC12	131
TC8	66		PC12	66		TC8	131		PC12	128
TC9	75		PC12	66		TC9	136		PC12	123
TC10	69		PC12	64		TC10	136		PC12	129
			PC12	63					PC12	132
			PC12	68					PC12	135
			PC14	69					PC14	127
			TC1	84					TC1	113
			TC1	85					TC1	103
			TC1	89					TC1	109
			TC1	89					TC1	102
			TC1	352					TC1	444
			TC2	69					TC2	123
			TC2	71					TC2	105
			TC2	72					TC2	103
			TC2	71					TC2	117
			TC2	71					TC2	112
			TC2	71					TC2	111
			TC3	64					TC3	140
			TC3	59					TC3	139
			TC7	74					TC7	126
			TC8	66					TC8	125
			TC8	68					TC8	119
			TC8	65					TC8	124
			TC8	70					TC8	115
			TC9	77					TC9	123
			TC9	77					TC9	121
			TC9	75					TC9	133
			TC10	70					TC10	120
			TC10	74					TC10	123
			TC10	70					TC10	117
			TC10	72					TC10	120
			TC10	66					TC10	124
			TC10	70					TC10	124
			TC10	67					TC10	131
			TC10	70					TC10	127
			TC10	70					TC10	120
			TC10	73					TC10	123
			TC10	70					TC10	113
			TC10	68					TC10	124
			TC10	64					TC10	128
			TC10	71					TC10	121
			TC10	66					TC10	127
			TC10	62					TC10	112
			TC10	66					TC10	129

## Sheet: Figure 8
ID	%GAG-specific CM CD4+ T-cells	Total HIV DNA
TC2	0.03	1.43266
TC3	0.14	6.8627
TC4	0.13	0.739
TC9	0	0.68
TC10	0.18	7.512
PC1	0.006	8.377
PC2	0.093	4.633
PC4	0.063	1.304
PC5	0.045	0.267
PC6	0.06	0.606
PC7	0.059	0.398
PC8	3.358	0.23
PC9	0.021	0.0758
PC10	0.062	11.801
PC11	0.064	8.624
PC12	0.337	0.8955
PC13	0.114	0.398
PC16	0.017	0.123
PC17	0.044	0.24

## Sheet: Figure 10
ID	sj/β-TREC ratio (A)	Age (B)	Intact HIV DNA (C )
PC1	4.708	56.6
PC3	5.43059	45.92
PC4	1.68421	57.3
PC7	1.10321	59.36
PC8	0.5	56.83
PC10	1.12	51.9
PC11	2.58824	56.45
PC12	3.2619	55.23
PC13	1.3	59.57
PC14	2.26	55
PC17	1.33333	33.4
TC1	26.1667	33.98	1.29
TC2	3.6875	37.86	0.287
TC3	2.62791	50.33	0.196
TC4	7.33333	32.75	0.369
TC5	22	39.76	0.295
TC6	1.9	42.6	0.038
TC7	5.33333	50.53	0.741
TC8	3.66667	60.14	0.155
TC9	1	38.78	0.17
TC10	6.0357	50.56	0.156

## Sheet: Supplementary Figure 1
ID	Intact/Defective Ratio including clonal sequences (A)		ID	Intact/Defective HIV Ratio excluding clonal sequences (B)
PC1	0.263		PC1	0.0625
PC2	11		PC2	2
PC3	0		PC3	0
PC4	0		PC4	0
PC5	0		PC5	0
PC6	0		PC6	0
PC7	0.5		PC7	0.5
PC8	0		PC8	0
PC9	0		PC9	0
PC10	0		PC10	0
PC11	0		PC11	0
PC12	0.0909091		PC12	0.091
PC13	0		PC13	0
PC14	0.5		PC14	0.2
PC15	0		PC15	0
PC16	0		PC16	0
PC17	0		PC17	0
TC1	0.545		TC1	0.545
TC2	0.25		TC2	0.25
TC3	0.0294118		TC3	0.0294
TC4	1		TC4	1
TC5	0.5		TC5	0.5
TC6	0		TC6	0
TC7	0.333333		TC7	0.333
TC8	0.125		TC8	0.125
TC9	0.333333		TC9	0.333
TC10	0.0212766		TC10	0.0213

## Sheet: Supplementary Figure 2
	PC	TC
Intact	26	18
PSI	6	3
LD	130	87
PMSC	4	2
Hypermut	26	32
Internal Inversion	13	1

## Sheet: Supplementary Figure 3
	Number of bnAb resistance sites per intact provirus (A)							Number of bnAb resistance sites per defective provirus (B)
ID	MPER	V2	V3	CD4			ID	MPER	V2	V3	CD4
PC1	13	11	23	21			PC1	11	11	22	24
PC1	12	11	21	23			PC1	10	9	25	24
PC2	6	14	19	25			PC1	11	10	18	28
PC2	7	14	17	22			PC1	11	10	22	22
PC7	9	15	20	22			PC1	13	12	23	23
PC12	6	15	20	28			PC1	12	10	22	22
PC14	15	7	24	23			PC1	44	36	84	84
TC1	17	17	21	35			PC7	6	19	15	23
TC1	18	17	20	36			PC7	7	19	14	23
TC1	19	17	20	34			PC10	7	17	16	20
TC1	17	17	20	35			PC10	7	17	16	21
TC1	18	16	20	34			PC10	7	17	16	21
TC1	17	17	20	34			PC10	7	15	16	25
TC2	11	17	17	25			PC11	10	19	17	25
TC2	11	17	17	25			PC11	12	17	16	25
TC2	11	17	17	25			PC11	11	14	17	29
TC3	9	15	14	25			PC11	13	19	17	24
TC4	7	18	19	26			PC11	10	19	17	25
TC4	7	19	16	24			PC11	10	19	17	25
TC4	7	19	16	24			PC11	10	18	17	30
TC5	9	13	15	28			PC12	6	17	15	25
TC7	11	20	15	25			PC12	7	16	16	26
TC8	9	19	17	21			PC12	7	16	17	26
TC9	14	15	20	26			PC12	7	13	19	27
TC10	9	19	17	24			PC12	6	16	16	26
							PC12	5	16	16	26
							PC12	6	16	19	27
							PC14	23	15	7	24
							TC1	17	15	19	33
							TC1	15	17	20	33
							TC1	18	16	20	35
							TC1	18	15	20	36
							TC1	68	68	80	136
							TC2	11	16	17	25
							TC2	13	16	17	26
							TC2	11	17	16	27
							TC2	11	17	17	26
							TC2	11	17	17	26
							TC2	11	17	17	26
							TC3	6	18	16	24
							TC3	8	15	14	22
							TC7	12	20	15	27
							TC8	8	18	16	23
							TC8	10	19	16	23
							TC8	8	19	16	23
							TC8	10	18	18	24
							TC9	13	16	20	28
							TC9	13	15	20	29
							TC9	13	15	20	27
							TC10	9	18	21	26
							TC10	8	19	15	24
							TC10	8	16	20	26
							TC10	7	19	16	25
							TC10	12	15	18	25
							TC10	10	17	20	25
							TC10	7	15	19	29
							TC10	7	15	19	29
							TC10	8	16	20	26
							TC10	11	8	22	25
							TC10	11	9	21	21
							TC10	9	18	17	22
							TC10	9	17	21	26
							TC10	8	19	14	23
							TC10	8	18	20	24
							TC10	10	18	16	24
							TC10	8	16	19	28

[truncated: 2 more sheets: Supplementary Figure 4, Supplementary Figure 5]
